# Supplementary material for: Clinical Characteristics of Patients with Myocarditis following COVID-19 mRNA Vaccination: A Systematic Review and Meta-Analysis
Source: J Clin Med. 2022 Aug 3;11(15):4521. doi: 10.3390/jcm11154521 (PMC9369856; doi:10.3390/jcm11154521)
Supplement: Supplementary file 1 [file jcm-11-04521-s001.zip]

Archive with 3 entries (3 files):
- Supplementary Item S1 Search-Strategy.pdf
- Supplementary Item S2 Flow diagram for study selection.pdf
- Table S1.pdf
